# Supplementary material for: Prevalence of Virus Infections and GLRaV-3 Genetic Diversity in Selected Clones of Croatian Indigenous Grapevine Cultivar Plavac Mali
Source: Pathogens. 2022 Jan 27;11(2):176. doi: 10.3390/pathogens11020176 (PMC8876015; doi:10.3390/pathogens11020176)
Supplement: Supplementary file 1 [file pathogens-11-00176-s001.zip]

Archive with 1 entries (1 files):
- pathogens-1529975-supplementary.pdf
